# Supplementary material for: Formation of Recalcitrant Compounds during Anaerobic Digestion of Thermally Pre-Treated Sludge: A Critical Macromolecular and Structural Study
Source: Int J Environ Res Public Health. 2022 Dec 29;20(1):558. doi: 10.3390/ijerph20010558 (PMC9819852; doi:10.3390/ijerph20010558)
Supplement: Supplementary file 1 [file ijerph-20-00558-s001.zip]

Archive with 1 entries (1 files):
- ijerph-2059461-supplementary.pdf
